# Supplementary material for: Kynurenine Pathway of Tryptophan Metabolism Is Associated with Hospital Mortality in Patients with Acute Respiratory Distress Syndrome: A Prospective Cohort Study
Source: Antioxidants (Basel). 2022 Sep 23;11(10):1884. doi: 10.3390/antiox11101884 (PMC9598717; doi:10.3390/antiox11101884)
Supplement: Supplementary file 1 [file antioxidants-11-01884-s001.zip]

Archive with 1 entries (1 files):
- antioxidants-1876803-supplementary.pdf
